# Supplementary material for: Alkaloids in Tibetan Medicine Corydalis conspersa Maxim. and Their Hepatoprotective Effect Against Acute Liver Injury
Source: Molecules. 2025 May 11;30(10):2127. doi: 10.3390/molecules30102127 (PMC12114063; doi:10.3390/molecules30102127)
Supplement: Supplementary file 1 [file molecules-30-02127-s001.zip]

Archive with 1 entries (1 files):
- molecules-3599546-supplementary.pdf
